# Supplementary material for: Model Comparison of Heritability Enrichment Analysis in Livestock Population
Source: Genes (Basel). 2022 Sep 13;13(9):1644. doi: 10.3390/genes13091644 (PMC9498849; doi:10.3390/genes13091644)
Supplement: Supplementary file 1 [file genes-13-01644-s001.zip]

Archive with 1 entries (1 files):
- genes-1889547-Supplementary.pdf
